# Supplementary material for: Comparing pedestrian safety between electric and internal combustion engine vehicles
Source: Nat Commun. 2025 Dec 9;16:10824. doi: 10.1038/s41467-025-66463-8 (PMC12690075; doi:10.1038/s41467-025-66463-8)
Supplement: Supplementary file 1 — Supplementary Data 1 [file 41467_2025_66463_MOESM1_ESM.xlsx]

## Sheet: Injury Seevrity Model Results
Comparing pedestrian safety between electric and internal combustion engine vehicles
Zia Wadud
Supplementary Data 1: Injury Severity Model Results (Full results of Table 2)
Table. Full parameter estimates for binary logistic (Table 2 main text) and probit regression for pedestrian injury severity (severe vs. slight)
	Logit model		Probit model
Explanatory variables	Parameter	p (BH)	Parameter	p (BH)
EV (base=ICEV)	-0.021	1	-0.021	1
HEV (base=ICEV)	-0.261***	<0.001	-0.155***	<0.001
Taxi or PHV (base=car)	-0.097	0.119	-0.059	0.107
Large SUV (base=other cars)	0.148***	0.002	0.088***	0.002
Age band of casualty (base=0-5 years)
6 – 10 years	-0.023	0.997	-0.017	0.931
11 - 15 years	0.036	0.801	0.02	0.84
16 - 20 years	-0.127*	0.081	-0.077*	0.07
21 - 25 years	-0.133*	0.08	-0.081*	0.066
26 - 35 years	-0.019	1	-0.014	0.97
36 - 45 years	0.107	0.132	0.06	0.152
46 - 55 years	0.214***	0.001	0.124***	0.001
56 - 65 years	0.492***	<0.001	0.293***	<0.001
66 - 75 years	0.848***	<0.001	0.508***	<0.001
> 75 years	1.200***	<0.001	0.724***	<0.001
Unknown	-1.006***	<0.001	-0.546***	<0.001
Sex of casualty (base=male)
Female	-0.069***	0.002	-0.043***	0.001
Unknown/did not reveal	-1.168**	0.047	-0.575**	0.038
Sex of driver (base=male)
Female	-0.101***	<0.001	-0.061***	<0.001
Unknown/did not reveal	-0.144***	0.003	-0.084***	0.003
Age band of driver (base=26-35 years)
11 - 15 years	0.228	1	0.138	0.99
16 - 20 years	0.149**	0.012	0.092***	0.01
21 - 25 years	0.169***	<0.001	0.103***	<0.001
36 - 45 years	-0.054	0.22	-0.032	0.219
46 - 55 years	-0.013	1	-0.008	0.986
56 - 65 years	-0.004	1	-0.002	1
66 - 75 years	-0.012	1	-0.009	1
Over 75 years	-0.053	0.538	-0.031	0.556
Unknown	-0.561***	<0.001	-0.327***	<0.001
Day-time combination (base=weekday morning peak)
Weekend morning peak	0.349***	0.001	0.207***	0.001
Weekend inter peak	0.170***	0.001	0.101***	0.001
Weekend evening peak	0.389***	<0.001	0.229***	<0.001
Weekend shoulder	0.375***	<0.001	0.223***	<0.001
Weekend super off peak	0.760***	<0.001	0.455***	<0.001
Weekday inter peak	0.109***	0.005	0.063***	0.005
Weekday evening peak	0.316***	<0.001	0.186***	<0.001
Weekday shoulder	0.329***	<0.001	0.193***	<0.001
Weekday super off-peak	0.692***	<0.001	0.413***	<0.001
Light conditions during collision (base=daylight)
Darkness - lights lit	0.153***	<0.001	0.091***	<0.001
Darkness - lights unlit	0.433***	<0.001	0.258***	<0.001
Darkness - no lighting	0.330***	<0.001	0.202***	<0.001
Darkness - lighting unknown	-0.046	0.843	-0.026	0.858
Weather conditions during collision (base=fine, no high winds)
Raining no high winds	-0.115**	0.011	-0.070***	0.01
Snowing no high winds	-0.102	0.926	-0.062	0.917
Fine + high winds	0.177*	0.1	0.107*	0.094
Raining + high winds	-0.047	0.886	-0.027	0.904
Snowing + high winds	-0.507	0.406	-0.313	0.354
Fog or mist	0.148	0.642	0.09	0.642
Other	-0.248***	0.001	-0.142***	0.001
Unknown	-0.325***	<0.001	-0.183***	<0.001
Road surface conditions (base=dry)
Wet or damp	0.160***	<0.001	0.096***	<0.001
Snow	-0.102	1	-0.027***	1
Frost or ice	0.001	1	-0.002	1
Flood over 3cm. deep	0.348	0.68	0.195	0.748
Unknown	0.314*	0.079	0.169*	0.084
Missing	-0.255	0.246	-0.147	0.223
Vehicle manoeuvre prior to collision (base=Going ahead)
Reversing	-0.750***	<0.001	-0.447***	<0.001
Parked	-0.358**	0.048	-0.207**	0.049
Waiting to go - held up	-0.739***	<0.001	-0.430***	<0.001
Slowing or stopping	-0.598***	<0.001	-0.345***	<0.001
Moving off	-0.567***	<0.001	-0.331***	<0.001
U-turn	-0.520***	0.005	-0.313***	0.003
Turning left	-0.411***	<0.001	-0.241***	<0.001
Waiting to turn left	-0.700***	0.007	-0.411***	0.005
Turning right	-0.431***	<0.001	-0.254***	<0.001
Waiting to turn right	-0.747***	0.001	-0.440***	0.001
Changing lane to left	-0.286	0.404	-0.178	0.385
Changing lane to right	0.028	1	0.022	1
Overtaking moving vehicle – offside	0.132	0.805	0.085	0.752
Overtaking static vehicle – offside	-0.256**	0.012	-0.151**	0.011
Overtaking – nearside	0.171	0.4	0.107	0.36
Going ahead left-hand bend	-0.017	1	-0.013	1
Going ahead right-hand bend	0.002	1	0.006	1
Unknown	-0.722***	<0.001	-0.393***	<0.001
Missing	-0.178	0.159	-0.105	0.141
Speed limit of the road (base=20 mph)
30 mph	0.106***	0.001	0.060***	0.001
40 mph	0.570***	<0.001	0.341***	<0.001
50 mph	0.932***	<0.001	0.569***	<0.001
60 mph	0.622***	<0.001	0.373***	<0.001
70 mph	1.427***	<0.001	0.867***	<0.001
Unknown	-0.264	0.949	-0.101	1
Junction detail (base=not within 20m of a junction)
Roundabout	-0.119	0.113	-0.067	0.132
Mini-roundabout	-0.219*	0.059	-0.128*	0.056
T or staggered junction	0.063**	0.032	0.037**	0.034
Slip road	0.297*	0.058	0.172*	0.065
Crossroads	0.129***	0.004	0.078***	0.003
>4 arms, not roundabout	0.042	0.9	0.026	0.889
Private drive or entrance	-0.075	0.547	-0.043	0.555
Other junction	0.043	0.504	0.026	0.497
Unknown	-0.265	0.159	-0.138	0.158
Year of collision (base=2019)
2020	-0.003	1	-0.002	1
2021	0.116***	<0.001	0.070***	<0.001
2022	0.126***	<0.001	0.076***	<0.001
Age band of vehicle (base=0-3 years)
4-6 years	-0.002	1	-0.001	1
7-10 years	0.011	1	0.006	1
11-15 years	0.069*	0.099	0.042*	0.093
16-25 years	0.114**	0.03	0.069**	0.027
>25 years	-0.077	0.1	-0.042	0.132
Constant	-1.278***	<0.001	-0.774***	<0.001
Model diagnostics
N	53090		53090
Log-likelihood (null)	-31585.8		-31585.8
Log likelihood (model)	-29280.5		-29283.4
Pseudo R2	0.073		0.0729
AIC	58757		58762.8
BIC	59627.2		59633
***, **, * statistically significant at 99%, 95% and 90% confidence level, p-values after Benjamini-Hocheberg (BH) corrections
