# Supplementary material for: Comparing pedestrian safety between electric and internal combustion engine vehicles
Source: Nat Commun. 2025 Dec 9;16:10824. doi: 10.1038/s41467-025-66463-8 (PMC12690075; doi:10.1038/s41467-025-66463-8)
Supplement: Supplementary file 2 — Supplementary Data 2 [file 41467_2025_66463_MOESM2_ESM.xlsx]

## Sheet: summary statistics
Comparing pedestrian safety between electric and internal combustion engine vehicles
Zia Wadud
Supplementary Data 2: Summary Statistics of the explanatory variables for injury severity model in Table 2 and Supplementary Data 1
Table . Summary statistics for selected variable for injury severity model
Variable	Levels of variable	Share (%)
casualty severity	Slight	71.79
	Severe - serious	26.56
	Severe - fatal	1.65
age band of casualty	0-5 years	4.53
	6 – 10 years	7.48
	11 - 15 years	15.81
	16 - 20 years	8.75
	21 - 25 years	7.09
	26 - 35 years	13.31
	36 - 45 years	10.6
	46 - 55 years	9.79
	56 - 65 years	8.2
	66 - 75 years	6.31
	> 75 years	6.32
	Unknown	1.83
sex of casualty	Male	55.28
	Female	44.54
	Unknown	0.17
sex of driver	Male	51.93
	Female	28.9
	Unknown	19.17
age band of driver	11 - 15 years	0.02
	16 - 20 years	4.1
	21 - 25 years	7.18
	26 - 35 years	17.29
	36 - 45 years	15.05
	46 - 55 years	13.61
	56 - 65 years	9.88
	66 - 75 years	5.98
	Over 75 years	4.19
	Unknown	22.7
day of week	Weekends	22.77
	Weekdays	77.23
time of day	Morning peak	15.3
	Inter-peak	37.56
	Evening peak	17.39
	Shoulder	17.53
	Super off peak	12.23
light conditions	Daylight	69.23
	Darkness - lights lit	25.65
	Darkness - lights unlit	0.91
	Darkness - no lighting	1.89
	Darkness - lighting unknown	2.32
Weather conditions	Fine + no high winds	78.25
	Raining no high winds	11.71
	Snowing no high winds	0.27
	Fine + high winds	1.19
	Raining + high winds	1.4
	Snowing + high winds	0.07
	Fog or mist	0.28
	Other	2.92
	Unknown	3.91
road surface conditions	Dry	72.4
	Wet or damp	25.15
	Snow	0.18
	Frost or ice	0.73
	Flood over 3cm. deep	0.04
	Unknown	0.96
	Missing	0.54
vehicle maneuveur	Reversing	6.7
	Parked	0.48
	Waiting to go - held up	0.85
	Slowing or stopping	3.22
	Moving off	7.16
	U-turn	0.4
	Turning left	4.35
	Waiting to turn left	0.24
	Turning right	10.04
	Waiting to turn right	0.27
	Changing lane to left	0.14
	Changing lane to right	0.14
	Overtaking moving vehicle – offside	0.25
	Overtaking static vehicle – offside	1.34
	Overtaking – nearside	0.48
	Going ahead left-hand bend	1.38
	Going ahead right-hand bend	1.67
	Going ahead	55.18
	Unknown	4.41
	Missing	1.31
speed limit	20 mph	17.26
	30 mph	76
	40 mph	3.88
	50 mph	0.69
	60 mph	1.78
	70 mph	0.33
	unknown	0.05
junction detail	Not within 20m of a junction	44.54
	Roundabout	3.01
	Mini-roundabout	1.28
	T or staggered junction	31
	Slip road	0.58
	Crossroads	7.76
	>4 arms, not roundabout	1.63
	Private drive or entrance	2.09
	Other junction	6.95
	Unknown	1.18
Large SUV	No	94.1
	Yes	5.9
Propulsion type	ICEV	94.17
	HEV	5.09
	EV	0.74
vehicle age band	0-3 years	15.29
	4-6 years	15.48
	7-10 years	18.16
	11-15 years	18.73
	16-25 years	7.1
	>25 years	25.24
