# Supplementary material for: Comparing pedestrian safety between electric and internal combustion engine vehicles
Source: Nat Commun. 2025 Dec 9;16:10824. doi: 10.1038/s41467-025-66463-8 (PMC12690075; doi:10.1038/s41467-025-66463-8)
Supplement: Supplementary file 6 — Source data [file 41467_2025_66463_MOESM6_ESM.zip]

Archive with 2 entries (2 files):
- Figure 1.xlsx
- Figure 2.xlsx
