# Supplementary material for: Comparing pedestrian safety between electric and internal combustion engine vehicles
Source: Nat Commun. 2025 Dec 9;16:10824. doi: 10.1038/s41467-025-66463-8 (PMC12690075; doi:10.1038/s41467-025-66463-8)
Supplement: Supplementary file 6 — Source data [file 41467_2025_66463_MOESM6_ESM.zip › Figure 1.xlsx]

## Sheet: Sheet1
Comparing pedestrian safety between electric and internal combustion engine vehicles
Zia Wadud
Source data for Figure 1
casualty (panel a)
year	All	EV	HEV	ICEV
2014	20094	13	276	19804
2015	19397	18	388	18991
2016	18897	26	480	18391
2017	18855	40	708	18108
2018	17870	57	791	17022
2019	17402	58	927	16417
2020	11730	64	614	11052
2021	12792	136	908	11748
2022	15073	287	1344	13442
2023	14982	451	1510	13022
casualty rate (casualties/billion mile) (panel d)
year	All	EV	HEV	ICEV
2014	81.3852	329.081	185.091	80.711
2015	77.495	143.157	203.117	76.4952
2016	74.1641	120.601	194.442	72.9466
2017	73.1097	128.734	222.596	71.1768
2018	68.9695	132.247	194.947	66.8548
2019	66.1925	83.9212	182.261	63.8489
2020	59.4526	57.2804	127.317	57.755
2021	57.7778	50.6707	119.182	55.652
2022	61.7746	57.3667	118.254	59.0515
2023	59.618	58.3459	99.026	57.0336
vehicle number (in thousands) (panel b)
year	All	EV	HEV	ICEV
2014	29658.6	9.6	179.094	29469.9
2015	30070.2	17.1378	229.474	29823.6
2016	30717.9	26.092	297.606	30394.2
2017	31206.4	37.1015	384.87	30784.4
2018	31491.3	49.8655	493.195	30948.3
2019	31848.6	73.387	616.348	31158.9
2020	31711.5	142.467	776.036	30793
2021	31909	292.556	1101.31	30515.1
2022	32080	520.737	1500.79	30058.5
2023	32448.2	806.742	1980.89	29660.6
miles (in billions) (panel c)
year	All	EV	HEV	ICEV	Walk-miles
2014	246.9	0.039504	1.49116	245.369	11.9002
2015	250.3	0.125736	1.91023	248.264	12.1622
2016	254.8	0.215586	2.4686	252.116	12.6411
2017	257.9	0.310718	3.18065	254.409	13.216
2018	259.1	0.431013	4.05752	254.611	13.5365
2019	262.9	0.691125	5.0861	257.123	13.2747
2020	197.3	1.11731	4.8226	191.36	14.3188
2021	221.4	2.684	7.61861	211.097	13.7628
2022	244	5.0029	11.3654	227.632	14.5232
2023	251.3	7.72976	15.2485	228.322	14.918
