# Supplementary material for: Comparing pedestrian safety between electric and internal combustion engine vehicles
Source: Nat Commun. 2025 Dec 9;16:10824. doi: 10.1038/s41467-025-66463-8 (PMC12690075; doi:10.1038/s41467-025-66463-8)
Supplement: Supplementary file 6 — Source data [file 41467_2025_66463_MOESM6_ESM.zip › Figure 2.xlsx]

## Sheet: Sheet1
Comparing pedestrian safety between electric and internal combustion engine vehicles
Zia Wadud
Source data for Figure 2
Year		EV	HEV	ICEV	Unknown
2014	Original	10	205	14706	5173
	Attributed	13	276	19804	0
2015	Original	13	281	13738	5365
	Attributed	18	388	18991	0
2016	Original	20	368	14103	4406
	Attributed	26	480	18391	0
2017	Original	31	554	14178	4092
	Attributed	40	708	18108	0
2018	Original	44	611	13152	4063
	Attributed	57	791	17022	0
2019	Original	43	682	12082	4595
	Attributed	58	927	16417	0
2020	Original	48	462	8315	2905
	Attributed	64	614	11052	0
2021	Original	104	694	8977	3017
	Attributed	136	908	11748	0
2022	Original	224	1049	10495	3305
	Attributed	287	1344	13442	0
2023	Original	352	1179	10170	3281
	Attributed	451	1510	13022	0
